# Supplementary material for: Development of Sequential Fermentation Starters and Comparison of Quality Characteristics for Black Barley Vinegar Production
Source: Microorganisms. 2025 Nov 12;13(11):2576. doi: 10.3390/microorganisms13112576 (PMC12654374; doi:10.3390/microorganisms13112576)
Supplement: Supplementary file 1 [file microorganisms-13-02576-s001.zip]

Archive with 1 entries (1 files):
- microorganisms-3936801-supplementary.pdf
